# Supplementary material for: Look Trout in the Eye: Corneal Biomarkers of Ammonia Stress in Recirculating Aquaculture Systems Treated with TiO2 Photoelectrocatalysis
Source: Vet Sci. 2026 Apr 2;13(4):347. doi: 10.3390/vetsci13040347 (PMC13119872; doi:10.3390/vetsci13040347)
Supplement: Supplementary file 1 [file vetsci-13-00347-s001.zip]

Archive with 3 entries (2 files):
- SUBMISSION/
- SUBMISSION/Video S1_CtrCornea.avi
- SUBMISSION/Video S2_PecCornea.avi
